# Supplementary material for: Peptides Derived from α-Tubulin Induce Functional T Regulatory Cells
Source: Int J Mol Sci. 2025 Aug 28;26(17):8356. doi: 10.3390/ijms26178356 (PMC12542834; doi:10.3390/ijms26178356)
Supplement: Supplementary file 1 [file ijms-26-08356-s001.zip]

Archive with 7 entries (7 files):
- Supplementary_Figure S1.pdf
- Supplementary_Figure S2.pdf
- Supplementary_Figure S3.pdf
- Supplementary_Figure S4.pdf
- Supplementary_Figure S5.pdf
- Supplementary_Table S1.pdf
- Supplementary_Table S2.pdf
